# Supplementary material for: The Benefits and Harms of Screening for Prostate Cancer in Adults Aged 18 Years and Older: A Systematic Review
Source: Curr Oncol. 2026 Mar 31;33(4):199. doi: 10.3390/curroncol33040199 (PMC13115368; doi:10.3390/curroncol33040199)
Supplement: Supplementary file 1 [file curroncol-33-00199-s001.zip]

Archive with 1 entries (1 files):
- curroncol-4167371-supplementary.pdf
